# Supplementary material for: EYE-C: Eye-Contact Robust Detection and Analysis during Unconstrained Child-Therapist Interactions in the Clinical Setting of Autism Spectrum Disorders
Source: Brain Sci. 2021 Nov 24;11(12):1555. doi: 10.3390/brainsci11121555 (PMC8699076; doi:10.3390/brainsci11121555)
Supplement: Supplementary file 1 [file brainsci-11-01555-s001.zip]

Archive with 1 entries (1 files):
- brainsci-1415880-supplementary.pdf
